# Supplementary material for: Investigation of the Molecular Details of the Interactions of Selenoglycosides and Human Galectin-3
Source: Int J Mol Sci. 2022 Feb 24;23(5):2494. doi: 10.3390/ijms23052494 (PMC8910297; doi:10.3390/ijms23052494)
Supplement: Supplementary file 1 [file ijms-23-02494-s001.zip]

Archive with 1 entries (1 files):
- ijms-1574529-supplementary.pdf
